# Supplementary material for: Anti-phospholipase A2 receptor antibodies directly induced podocyte damage in vitro
Source: Ren Fail. 2022 Mar 25;44(1):304–13. doi: 10.1080/0886022X.2022.2039705 (PMC8959519; doi:10.1080/0886022X.2022.2039705)
Supplement: Supplemental Material [file IRNF_A_2039705_SM7150.xlsx]

## Sheet: PLA2R specific proteins
Specific proteins of anti-PLA2R antibody treated podocytes
Gene Name	Gene Name
stratifin	methylcrotonoyl-CoA carboxylase 2
major histocompatibility complex, class I, B	methionine adenosyltransferase 2A
6-phosphogluconolactonase	mitogen-activated protein kinase 1
glutamic-oxaloacetic transaminase 2	M-phase phosphoprotein 10
acyl-CoA binding domain containing 5	myosin heavy chain 1
acyl-CoA thioesterase 9	myosin heavy chain 13
acyl-CoA synthetase short-chain family member 2	myosin heavy chain 3
actinin alpha 3 gene/pseudogene	myosin heavy chain 4
adenosine monophosphate deaminase 2	myosin heavy chain 7
ankyrin repeat and sterile alpha motif domain containing 1A	myelin transcription factor 1 like
adaptor related protein complex 2 alpha 2 subunit	NME/NM23 nucleoside diphosphate kinase 3
ADP ribosylation factor GTPase activating protein 3	NADH:ubiquinone oxidoreductase subunit A2
Cdc42 guanine nucleotide exchange factor 9	membrane metalloendopeptidase
ADP-ribosylhydrolase like 2	sterol carrier protein 2
actin related protein 2/3 complex subunit 4	oxysterol binding protein like 3
ATP synthase, H+ transporting, mitochondrial F1 complex, epsilon subunit pseudogene 2	protein phosphatase 4 regulatory subunit 3A
ATP synthase, H+ transporting, mitochondrial Fo complex subunit E	protein kinase C and casein kinase substrate in neurons 2
BCL2 associated athanogene 2	paxillin
biliverdin reductase B	VHL binding protein 1
coiled-coil domain containing 33	phosphoglycerate mutase 2
coiled-coil domain containing 62	phosphoglucomutase 2
citrate synthase	acid phosphatase 1, soluble
chromosome 11 open reading frame 54	prion protein
chromosome 14 open reading frame 166	pre-mRNA processing factor 6
complement C3	prostaglandin I2 synthase
cleavage and polyadenylation specific factor 7	phosphoribosylglycinamide formyltransferase, phosphoribosylglycinamide synthetase, phosphoribosylaminoimidazole synthetase
COP9 signalosome subunit 3	phosphorylase, glycogen, muscle
cytoplasmic FMR1 interacting protein 1	CTP synthase 1
cystatin B	R3H domain and coiled-coil containing 1
death associated protein	RAB18, member RAS oncogene family
dynactin subunit 3	RAP2B, member of RAS oncogene family
DEAD-box helicase 19A	retinol saturase
DExD/H-box helicase 58	RIC8 guanine nucleotide exchange factor A
discs large MAGUK scaffold protein 1	ribosomal L1 domain containing 1
DnaJ heat shock protein family Hsp40 member A2	small nuclear ribonucleoprotein U1 subunit 70
dynein axonemal heavy chain 2	S100 calcium binding protein A7A
dynein axonemal heavy chain 9	3-oxoacid CoA-transferase 1
endothelial differentiation related factor 1	septin 8
epsin 1	structural maintenance of chromosomes 1B
FK506 binding protein 15	sulfide quinone reductase-like yeast
galactokinase 1	U2 snRNP associated SURP domain containing
G protein subunit alpha 11	serine/threonine kinase 10
glycerol-3-phosphate dehydrogenase 1	transmembrane protein 106B
glutathione peroxidase 8 putative	general transcription factor IIF subunit 1
glutamate-cysteine ligase modifier subunit	translocase of inner mitochondrial membrane 9
collagen beta 1-O galactosyltransferase 1	titin
histone cluster 2 H3 family member c	troponin T3, fast skeletal type
hepatocyte growth factor-regulated tyrosine kinase substrate	target of myb1 membrane trafficking protein
heat shock factor binding protein 1	thyroid hormone receptor interactor 6
eukaryotic translation initiation factor 4B	ubiquitin conjugating enzyme E2 L3
interferon induced protein with tetratricopeptide repeats 1	NEDD8 activating enzyme E1 subunit 1
immunoglobulin heavy constant gamma 2 G2m marker	VAMP associated protein A
immunoglobulin kappa constant	ATPase H+ transporting V1 subunit C1
KIAA1328	widely interspaced zinc finger motifs
keratin 20	X-prolyl aminopeptidase 1
kynureninase	Integrin Subunit Beta 1 Binding Protein 1
L1 cell adhesion molecule	Protein S100-A4
LIM domain binding 3	Protein S100-P
leucine zipper and EF-hand containing transmembrane protein 1	Rho-related GTP-binding protein RhoJ
MYB binding protein 1a	Macoilin
Cytoskeleton proteins of anti-PLA2R antibody treated podocytes
Actin Binding Proteins	Actin Filament Binding Proteins	Rho GTPase Proteins
troponin T3, fast skeletal type	myosin heavy chain 3	myosin heavy chain 7
titin	myosin heavy chain 7	myosin heavy chain 4
thyroid hormone receptor interactor 6	myosin heavy chain 4	myosin heavy chain 3
protein kinase C and casein kinase substrate in neurons 2	troponin T3, fast skeletal type	myosin heavy chain 13
paxillin	thyroid hormone receptor interactor 6	myosin heavy chain 1
oxysterol binding protein like 3	discs large MAGUK scaffold protein 1	actin related protein 2/3 complex subunit 4
myosin heavy chain 7	FK506 binding protein 15
myosin heavy chain 4	myosin heavy chain 1
myosin heavy chain 3	paxillin
myosin heavy chain 13	cytoplasmic FMR1 interacting protein 1
myosin heavy chain 1	titin
membrane metalloendopeptidase	LIM domain binding 3
LIM domain binding 3	myosin heavy chain 13
FK506 binding protein 15	actinin alpha 3 gene/pseudogene
dynactin subunit 3	protein kinase C and casein kinase substrate in neurons 2
discs large MAGUK scaffold protein 1	actin related protein 2/3 complex subunit 4
DExD/H-box helicase 58
cytoplasmic FMR1 interacting protein 1
actinin alpha 3 gene/pseudogene
actin related protein 2/3 complex subunit 4

## Sheet: significant GO-MF
PANTHER pathways of significance
PANTHER Pathways	REFLIST (21042)	upload (163)	expected	over/under	fold Enrichment	raw P-value	FDR
Cytoskeletal regulation by Rho GTPase (P00016)	84	6	0.65	+	9.22	6.87e-05	0.0112
Unclassified (UNCLASSIFIED)	18438	127	142.83	-	0.89	0.000496	0.0404
Inflammation mediated by chemokine and cytokine signaling pathway (P00031)	255	8	1.98	+	4.05	0.001	0.0544
Nicotinic acetylcholine receptor signaling pathway (P00044)	101	5	0.78	+	6.39	0.00137	0.0558
De novo pyrimidine ribonucleotides biosythesis (P02740)	13	2	0.1	+	19.86	0.00577	0.188
Huntington disease (P00029)	145	5	1.12	+	4.45	0.00611	0.166
Parkinson disease (P00049)	103	4	0.8	+	5.01	0.00941	0.219
De novo purine biosynthesis (P02738)	31	2	0.24	+	8.33	0.0265	0.541
Acetate utilization (P02722)	3	1	0.02	+	43.03	0.0304	0.495
S-adenosylmethionine biosynthesis (P02773)	3	1	0.02	+	43.03	0.0304	0.551
Wnt signaling pathway (P00057)	312	6	2.42	+	2.48	0.0366	0.542
Asparagine and aspartate biosynthesis (P02730)	4	1	0.03	+	32.27	0.0379	0.475
Succinate to proprionate conversion (P02777)	4	1	0.03	+	32.27	0.0379	0.514
Methylmalonyl pathway (P02755)	5	1	0.04	+	25.82	0.0452	0.527
GO molecular function of significance
GO molecular function	REFLIST (21042)	upload (163)	expected	over/under	fold Enrichment	raw P-value	upload_1 (FDR)
binding (GO:0005488)	15053	148	116.61	+	1.27	2.59e-09	1.21e-05
protein binding (GO:0005515)	11713	126	90.73	+	1.39	1.19e-08	2.77e-05
catalytic activity (GO:0003824)	6132	82	47.5	+	1.73	1.82e-08	2.83e-05
purine ribonucleoside triphosphate binding (GO:0035639)	1848	37	14.32	+	2.58	8.04e-08	4.68e-05
small molecule binding (GO:0036094)	2506	45	19.41	+	2.32	7.06e-08	4.7e-05
nucleoside phosphate binding (GO:1901265)	2152	41	16.67	+	2.46	6.84e-08	5.31e-05
nucleotide binding (GO:0000166)	2151	41	16.66	+	2.46	6.79e-08	6.33e-05
purine nucleotide binding (GO:0017076)	1906	38	14.76	+	2.57	5.71e-08	6.65e-05
purine ribonucleotide binding (GO:0032555)	1892	37	14.66	+	2.52	1.44e-07	7.48e-05
ribonucleotide binding (GO:0032553)	1907	37	14.77	+	2.5	1.75e-07	8.18e-05
Unclassified (UNCLASSIFIED)	3373	5	26.13	-	0.19	2.38e-07	8.54e-05
molecular_function (GO:0003674)	17669	158	136.87	+	1.15	2.38e-07	9.25e-05
drug binding (GO:0008144)	1762	35	13.65	+	2.56	2.37e-07	0.0001
nucleoside-triphosphatase activity (GO:0017111)	870	23	6.74	+	3.41	3.7e-07	0.000115
adenyl nucleotide binding (GO:0030554)	1548	32	11.99	+	2.67	3.68e-07	0.000122
anion binding (GO:0043168)	2802	46	21.71	+	2.12	6.54e-07	0.000169
ATP binding (GO:0005524)	1500	31	11.62	+	2.67	5.84e-07	0.00017
organic cyclic compound binding (GO:0097159)	6148	78	47.62	+	1.64	6.26e-07	0.000172
adenyl ribonucleotide binding (GO:0032559)	1536	31	11.9	+	2.61	9.59e-07	0.000203
hydrolase activity, acting on acid anhydrides (GO:0016817)	920	23	7.13	+	3.23	9.48e-07	0.00021
pyrophosphatase activity (GO:0016462)	917	23	7.1	+	3.24	8.98e-07	0.00022
hydrolase activity, acting on acid anhydrides, in phosphorus-containing anhydrides (GO:0016818)	920	23	7.13	+	3.23	9.48e-07	0.000221
hydrolase activity (GO:0016787)	2715	44	21.03	+	2.09	1.67e-06	0.000338
heterocyclic compound binding (GO:1901363)	6061	76	46.95	+	1.62	2.09e-06	0.00039
actin filament binding (GO:0051015)	178	10	1.38	+	7.25	2.01e-06	0.000391
carbohydrate derivative binding (GO:0097367)	2211	38	17.13	+	2.22	2.46e-06	0.000441
protein-containing complex binding (GO:0044877)	962	22	7.45	+	2.95	6.78e-06	0.00117
microtubule motor activity (GO:0003777)	124	8	0.96	+	8.33	8.43e-06	0.0014
motor activity (GO:0003774)	141	8	1.09	+	7.32	2.04e-05	0.00328
cytoskeletal protein binding (GO:0008092)	912	20	7.06	+	2.83	3.3e-05	0.00512
microfilament motor activity (GO:0000146)	21	4	0.16	+	24.59	3.75e-05	0.00564
ion binding (GO:0043167)	6251	73	48.42	+	1.51	6.62e-05	0.00964
actin binding (GO:0003779)	422	12	3.27	+	3.67	0.000139	0.0197
cofactor binding (GO:0048037)	508	13	3.94	+	3.3	0.000202	0.0277
enzyme binding (GO:0019899)	2237	33	17.33	+	1.9	0.0003	0.04
glutamate-cysteine ligase activity (GO:0004357)	2	2	0.02	+	> 100	0.000349	0.0452
ATPase activity (GO:0016887)	470	12	3.64	+	3.3	0.000363	0.0458
ligase activity (GO:0016874)	165	7	1.28	+	5.48	0.000377	0.0462

## Sheet: MF
Categories of molecular function
GO molecular function	upload (163)	percentage
antioxidant activity (GO:0016209)	1	0.006
translation regulator activity (GO:0045182)	3	0.018
transporter activity (GO:0005215)	3	0.018
receptor activity (GO:0004872)	4	0.025
signal transducer activity (GO:0004871)	7	0.043
structural molecule activity (GO:0005198)	8	0.049
binding (GO:0005488)	50	0.307
catalytic activity (GO:0003824)	57	0.35
Categories of catalytic activity
GO MF-catalytic activity	upload (163)	percentage
deaminase activity (GO:0019239)	1	0.018
isomerase activity (GO:0016853)	1	0.018
helicase activity (GO:0004386)	2	0.035
lyase activity (GO:0016829)	2	0.035
enzyme regulator activity (GO:0030234)	5	0.088
ligase activity (GO:0016874)	6	0.105
oxidoreductase activity (GO:0016491)	8	0.14
transferase activity (GO:0016740)	15	0.263
hydrolase activity (GO:0016787)	26	0.456
Categories of binding activity
GO MF-binding activity	upload (163)	percentage
antigen binding (GO:0003823)	1	0.02
calcium ion binding (GO:0005509)	2	0.04
nucleotide binding (GO:0000166)	2	0.04
chromatin binding (GO:0003682)	3	0.06
nucleic acid binding (GO:0003676)	20	0.4
protein binding (GO:0005515)	28	0.56
